# Supplementary material for: Distribution and Drug Resistance of Bacterial Infection in Hospitalized Patients at the Respiratory Department before and after the COVID-19 Pandemic in Guangzhou, China
Source: Microorganisms. 2023 Oct 12;11(10):2542. doi: 10.3390/microorganisms11102542 (PMC10609418; doi:10.3390/microorganisms11102542)
Supplement: Supplementary file 1 [file microorganisms-11-02542-s001.zip › Table S2.xlsx]

## Sheet: Sheet1
Table S2: Overall distribution of Pathogens in BALF samples.
Name of Bacteria	Number of Strains	Proportion (%)
Pseudomonas aeruginosa	69	25.37
Candida albicans	37	13.6
Klebsiella pneumoniae	25	9.19
Streptococcus pneumoniae	22	8.09
Staphylococcus aureus	21	7.72
Haemophilus influenzae	17	6.25
Acinetobacter baumannii complex	11	4.04
Escherichia coli	9	3.31
Candida parapsilosis	5	1.84
Stenotrophomonas maltophilia	5	1.84
Klebsiella ozaenae	3	1.1
Serratia marcescens	3	1.1
Staphylococcus haemolyticus	3	1.1
Burkholderia cepacia complex	2	0.74
Candida glabrata	2	0.74
Candida sp.	2	0.74
Candida tropicalis	2	0.74
Cryptococcus neoformans	2	0.74
Enterococcus faecalis	2	0.74
Klebsiella aerogenes	2	0.74
Non-fermenting Gram negative rods	2	0.74
Staphylococcus epidermidis	2	0.74
Corynebacterium sp.	2	0.74
Aspergillus sp.	1	0.37
Candida ciferrii	1	0.37
Candida famata	1	0.37
Chryseobacterium indologenes	1	0.37
Citrobacter freundii	1	0.37
Corynebacterium striatum	1	0.37
Cryptococcus laurentii	1	0.37
Enterobacter cloacae	1	0.37
Enterococcus faecium	1	0.37
Gemella morbillorum	1	0.37
Haemophilus parainfluenzae	1	0.37
Klebsiella oxytoca	1	0.37
Moraxella catarrhalis	1	0.37
Morganella morganii	1	0.37
Pseudomonas fluorescens	1	0.37
Pseudomonas putida	1	0.37
Sphingomonas paucimobilis	1	0.37
Staphylococcus capitis	1	0.37
Streptococcus anginosus	1	0.37
Streptococcus constellatus	1	0.37
Streptococcus dysgalactiae	1	0.37
Trichosporon asahii	1	0.37
Total	272	100
