# Supplementary material for: Distribution and Drug Resistance of Bacterial Infection in Hospitalized Patients at the Respiratory Department before and after the COVID-19 Pandemic in Guangzhou, China
Source: Microorganisms. 2023 Oct 12;11(10):2542. doi: 10.3390/microorganisms11102542 (PMC10609418; doi:10.3390/microorganisms11102542)
Supplement: Supplementary file 1 [file microorganisms-11-02542-s001.zip › Table S3.xlsx]

## Sheet: Sheet1
Table S3: Overall distribution of Pathogens in blood samples.
Name of Bacteria	Number of Strains	Proportion (%)
Escherichia coli	31	17.51
Klebsiella pneumoniae	25	14.12
Staphylococcus aureus	20	11.3
Enterococcus faecium	9	5.08
Candida albicans	8	4.52
Staphylococcus epidermidis	8	4.52
Corynebacterium sp.	8	4.52
Burkholderia cepacia complex	7	3.95
Staphylococcus capitis	6	3.39
Acinetobacter baumannii complex	4	2.26
Enterobacter cloacae	4	2.26
Staphylococcus hominis	4	2.26
Corynebacterium striatum	3	1.69
Enterococcus faecalis	3	1.69
Streptococcus anginosus	3	1.69
Candida glabrata	2	1.13
Candida tropicalis	2	1.13
Salmonella Typhi	2	1.13
Staphylococcus caprae	2	1.13
Staphylococcus haemolyticus	2	1.13
Streptococcus oralis	2	1.13
Streptococcus sanguinis	2	1.13
Turicella otitidis	2	1.13
Anaerobic Gram positive coccobacilli	1	0.56
Brucella melitensis	1	0.56
Streptococcus sp.	1	0.56
Candida krusei	1	0.56
Candida lambica	1	0.56
Cryptococcus neoformans	1	0.56
Candida parapsilosis	1	0.56
Haemophilus parainfluenzae	1	0.56
Klebsiella oxytoca	1	0.56
Listeria monocytogenes	1	0.56
Pseudomonas aeruginosa	1	0.56
Pantoea sp.	1	0.56
Salmonella sp.	1	0.56
Streptococcus constellatus	1	0.56
Streptococcus agalactiae	1	0.56
Streptococcus mutans	1	0.56
Streptococcus pneumoniae	1	0.56
Parabacteroides merdae	1	0.56
Total	177	100
