# Supplementary material for: Distribution and Drug Resistance of Bacterial Infection in Hospitalized Patients at the Respiratory Department before and after the COVID-19 Pandemic in Guangzhou, China
Source: Microorganisms. 2023 Oct 12;11(10):2542. doi: 10.3390/microorganisms11102542 (PMC10609418; doi:10.3390/microorganisms11102542)
Supplement: Supplementary file 1 [file microorganisms-11-02542-s001.zip › Table S4.xlsx]

## Sheet: Sheet1
Table S4: Overall distribution of Pathogens in urine samples.
Name of Bacteria	Number of Strains	Proportion (%)
Enterococcus faecium	72	20.81
Candida albicans	71	20.52
Escherichia coli	39	11.27
Candida tropicalis	36	10.4
Candida glabrata	23	6.65
Enterococcus faecalis	17	4.91
Klebsiella pneumoniae	15	4.34
Candida sp.	13	3.76
Candida parapsilosis	10	2.89
Pseudomonas aeruginosa	10	2.89
Acinetobacter baumannii complex	8	2.31
Pichia sp.	7	2.02
Candida famata	3	0.87
Proteus mirabilis	3	0.87
Streptococcus agalactiae	3	0.87
Candida krusei	2	0.58
Enterobacter cloacae	2	0.58
Trichosporon asahii	2	0.58
Candida dubliniensis	1	0.29
Candida lusitaniae	1	0.29
Candida rugosa	1	0.29
Candida orthopsilosis	1	0.29
Gram positive rods	1	0.29
Staphylococcus aureus	1	0.29
Staphylococcus epidermidis	1	0.29
Staphylococcus sp.	1	0.29
Streptococcus anginosus	1	0.29
Streptococcus sp.	1	0.29
Total	346	100
