# Supplementary material for: Distribution and Drug Resistance of Bacterial Infection in Hospitalized Patients at the Respiratory Department before and after the COVID-19 Pandemic in Guangzhou, China
Source: Microorganisms. 2023 Oct 12;11(10):2542. doi: 10.3390/microorganisms11102542 (PMC10609418; doi:10.3390/microorganisms11102542)
Supplement: Supplementary file 1 [file microorganisms-11-02542-s001.zip › Table S1.xlsx]

## Sheet: Sheet1
Table S1: Overall distribution of Pathogens in sputumn samples.
Name of Bacteria	Number of Strains	Proportion (%)
Pseudomonas aeruginosa	221	15.63
Acinetobacter baumannii complex	209	14.78
Candida albicans	184	13.01
Klebsiella pneumoniae	169	11.95
Stenotrophomonas maltophilia	88	6.22
Haemophilus influenzae	85	6.01
Streptococcus pneumoniae	73	5.16
Staphylococcus aureus	62	4.38
Burkholderia cepacia complex	52	3.68
Moraxella catarrhalis	42	2.97
Escherichia coli	32	2.26
Candida tropicalis	30	2.12
Staphylococcus haemolyticus	26	1.83
Elizabethkingia meningosepticum	17	1.2
Enterococcus faecium	14	0.99
Chryseobacterium indologenes	10	0.71
Serratia marcescens	10	0.71
Staphylococcus epidermidis	10	0.71
Candida famata	9	0.64
Klebsiella aerogenes	9	0.64
Candida parapsilosis	8	0.57
Candida glabrata	7	0.5
Enterococcus faecalis	7	0.5
Candida sp.	6	0.42
Pichia sp.	6	0.42
Enterobacter cloacae	5	0.35
Staphylococcus hominis	4	0.28
Achromobacter sp.	3	0.21
Candida krusei	2	0.14
Trichosporon asahii	2	0.14
Streptococcus sp.	2	0.14
Providencia stuartii	1	0.07
Sphingomonas paucimobilis	1	0.07
Streptococcus agalactiae	1	0.07
Candida ciferrii	1	0.07
Haemophilus haemolyticus	1	0.07
Morganella morganii	1	0.07
Nocardia sp.	1	0.07
Proteus mirabilis	1	0.07
Pseudomonas fluorescens	1	0.07
Pseudomonas putida	1	0.07
Total	1414	100
